# Supplementary material for: Integrated physiologic, proteomic, and metabolomic analyses of Malus halliana adaptation to saline–alkali stress
Source: Hortic Res. 2019 Aug 1;6:91. doi: 10.1038/s41438-019-0172-0 (PMC6804568; doi:10.1038/s41438-019-0172-0)
Supplement: Supplementary file 1 — Supplementary Table S6 [file 41438_2019_172_MOESM1_ESM.xlsx]

## Sheet: Supplementary Table S1
Supplementary Table S1 Differentially expressed proteins under saline-alkali stress
N	Accession	Peptides(95%)	T1	T2	T3	CK1	CK2	CK3	FC	p value
1	MD16G1033600	67	2.3768	2.8054	2.5351	0.7943	0.4786	0.7727	3.77263	0.000303226
2	MD15G1272500	43	2.6303	2.421	2.466	1.2246	0.5702	1.1482	2.5543	0.00212969
3	MD06G1177200	21	1.8707	1.6904	2.2699	0.5861	0.673	0.4055	3.50294	0.00180752
4	MD17G1003500	44	0.5105	0.6194	0.5297	1.5276	1.2474	1.5417	0.38446	0.000951643
5	MD07G1196500	33	0.929	1.0568	0.8472	0.1803	0.3311	0.3105	3.44689	0.000964571
6	MD14G1080000	54	0.2355	0.263	0.16	1.3305	1.0093	1.2474	0.183569	0.000642433
7	MD05G1112700	44	0.8872	0.3767	0.7727	2.1478	1.5136	2.2491	0.344573	0.00961151
8	MD10G1298700	23	1.0965	1.2942	1.2246	0.5754	0.52	0.5395	2.21133	0.000391103
9	MD09G1146300	46	4.6559	5.0119	5.2	2.0893	0.912	2.1281	2.89855	0.00164627
10	MD03G1091100	24	0.4246	0.5445	0.5916	2.3121	2.1086	2.3988	0.228858	6.05799e-05
11	MD07G1009000	28	2.729	3.3113	3.2509	1.7061	0.4656	1.3428	2.64368	0.00949217
12	MD10G1073500	22	0.7311	0.9376	0.6855	1.5996	1.4997	1.7378	0.486697	0.00134221
13	MD03G1282900	22	0.1271	0.0946	0.1675	2.0324	1.5849	1.8707	0.0709184	0.000213027
14	MD11G1285100	17	0.2489	0.5012	0.4966	1.5417	0.7379	1.2246	0.355773	0.0386953
15	MD06G1006500	31	0.3733	0.3221	0.4018	1.4723	1.1803	1.5849	0.258926	0.00103918
16	MD09G1256300	67	1.0375	1.3932	1.5136	0.4207	0.2228	0.3251	4.07217	0.00298399
17	MD14G1215200	18	2.3988	2.8054	1.556	1.3552	1.0666	0.6546	2.19744	0.0431912
18	MD13G1160700	61	1.2823	0.9817	1.3062	5.4954	2.466	5.3951	0.267301	0.0309217
19	MD05G1122100	19	0.4656	0.6546	0.6918	1.4997	1.977	1.803	0.343201	0.0017724
20	MD13G1042700	19	1.556	1.6444	1.3552	0.2559	0.2559	0.673	3.84504	0.00233536
21	MD10G1033300	27	2.0324	1.7865	2.0137	0.7656	0.4656	0.5248	3.32153	0.000359099
22	MD05G1099400	20	0.9638	1.1912	1.1695	0.6546	0.413	0.4446	2.19845	0.00450568
23	MD09G1172600	25	1.0568	1.2823	1.5849	0.4406	0.3767	0.5808	2.80667	0.00688448
24	MD00G1013000	16	0.5649	0.4786	0.6026	1.888	1.7701	1.9953	0.29117	5.74023e-05
25	MD16G1032300	25	0.1871	0.2228	0.1905	2.7797	2.466	2.6792	0.0757612	1.2608e-05
26	MD16G1088600	12	1.2589	1.556	1.5996	0.7516	0.3076	0.7586	2.42848	0.00921141
27	MD11G1287900	33	0.7379	1.0965	0.955	2.884	2.2284	3.3729	0.328733	0.00546078
28	MD16G1149300	19	0.9817	1.3804	1.3804	0.2032	0.1837	0.2559	5.82218	0.00155024
29	MD17G1092400	14	0.1393	0.3631	0.2377	1.9231	2.2909	1.9231	0.120594	0.000203586
30	MD07G1010400	11	2.208	2.1878	2.0324	1.0666	0.9462	0.8091	2.27797	0.000204833
31	MD09G1231700	15	0.3908	0.5445	0.3981	1.6144	1.4588	1.6293	0.283551	0.000110011
32	MD15G1096900	14	1.4859	1.5996	1.4322	0.4529	0.3664	1.0093	2.47058	0.0124272
33	MD15G1142200	14	1.3305	0.9817	1.5996	0.5395	0.6792	0.4169	2.39166	0.0174545
34	MD06G1049500	13	1.2134	1.3183	1.0186	0.6026	0.1406	0.8241	2.26523	0.0395777
35	MD07G1210700	16	0.5649	0.597	0.3664	1.0471	1.2942	1.1169	0.441935	0.00335039
36	MD16G1221800	13	0.6486	1.0568	1.3305	2.3988	2.0512	2.3335	0.447542	0.00515068
37	MD17G1181200	17	1.1803	1.7865	1.4997	0.2754	1.1066	0.1722	2.87383	0.047614
38	MD12G1178500	24	1.4191	1.8535	1.4723	0.871	0.5248	0.7798	2.18096	0.00753915
39	MD07G1178800	13	1.4859	1.0471	1.3183	0.3499	0.1854	0.3342	4.42933	0.00197874
40	MD15G1044300	16	0.3873	0.4325	0.3162	1.556	1.2023	1.1482	0.290797	0.00221398
41	MD10G1311700	23	0.955	1.1169	1.0471	0.413	0.3373	0.263	3.07806	0.000388463
42	MD15G1348800	12	1.9409	1.9231	1.8197	0.9376	0.6138	0.7943	2.42303	0.000386082
43	MD15G1373900	15	1.5417	1.7061	1.6293	0.8091	0.787	0.8318	2.00877	7.73957e-05
44	MD12G1049600	13	0.7244	0.6427	0.9462	1.3305	1.8707	1.4588	0.496416	0.0137531
45	MD16G1158300	14	0.9462	1.8365	1.8535	0.3373	0.4571	0.3945	3.89957	0.0189462
46	MD04G1064200	15	0.5445	0.4699	0.5808	1.5136	1.3428	1.7219	0.348426	0.000963583
47	MD04G1042400	15	0.7047	1.3305	1.4322	0.3802	0.6194	0.4406	2.40758	0.0472004
48	MD17G1057400	13	0.929	0.879	1.1376	0.3733	0.2805	0.3908	2.81984	0.00182954
49	MD11G1189000	26	0.278	0.207	0.3499	1.3305	1.2589	1.556	0.201404	0.000362431
50	MD10G1327900	11	1.4997	1.3677	1.6444	0.5861	0.4093	0.7112	2.64374	0.00139712
51	MD08G1004500	13	2.3335	2.208	2.2284	0.7047	0.2089	0.8318	3.87871	0.000989173
52	MD15G1155500	14	0.9638	0.9817	0.6982	0.4169	0.4613	0.2655	2.31153	0.0101785
53	MD03G1097700	21	1.7539	1.7378	1.7701	0.6918	0.2679	0.4018	3.86471	0.000489394
54	MD02G1140000	19	1.888	1.8535	1.9055	0.0474	0.0406	0.1585	22.9087	1.63369e-06
55	MD04G1047700	21	0.2443	0.3162	0.1706	2.3121	2.0701	2.1086	0.112636	2.38832e-05
56	MD05G1028100	26	1.2134	1.1803	1.3677	0.3251	0.1486	0.2535	5.17244	0.000196098
57	MD04G1224200	10	0.5702	0.0879	0.9036	1.5417	1.2942	1.2823	0.379219	0.0275451
58	MD09G1201200	12	1.8365	1.3932	1.6904	0.2805	0.1067	0.3162	6.99474	0.000643991
59	MD06G1009000	40	0.7798	0.7586	0.8318	1.8535	1.6904	1.5996	0.460815	0.000281515
60	MD15G1095200	19	1.5996	1.4322	1.4454	0.4656	0.2466	0.3802	4.0985	0.000172456
61	MD15G1216500	39	0.9638	1.1912	1	0.4699	0.4742	0.6026	2.03983	0.00294492
62	MD07G1140300	9	0.8395	0.9638	1.0568	0.3342	0.2443	0.4571	2.76178	0.00231201
63	MD01G1021000	10	1.406	1.2246	1.3062	0.6982	0.4875	0.673	2.11804	0.0012143
64	MD05G1168700	12	1.5136	1.5417	1.8707	0.7656	0.6252	0.7943	2.25436	0.00191931
65	MD05G1334200	11	0.4487	0.3802	0.5649	1.4723	1.6444	1.6444	0.292747	0.000140527
66	MD12G1035600	9	1.2474	0.955	1.2359	0.4875	0.4055	0.6546	2.2217	0.00637724
67	MD15G1139200	16	1.9055	1.5417	1.888	0.673	0.4325	0.4571	3.41431	0.000872747
68	MD07G1298000	11	1.1066	2.208	1.7378	0.5808	0.2582	0.8551	2.98235	0.0367089
69	MD03G1150700	8	0.7727	0.5012	0.9376	1.3552	1.8197	1.7219	0.451621	0.00926579
70	MD11G1295000	17	0.5152	0.6026	0.5754	1.6144	1.0375	1.2359	0.435516	0.0129142
71	MD01G1205400	8	0.2535	0.5105	0.4571	1.4997	1.7539	1.3183	0.267088	0.00167818
72	MD07G1049400	10	1.0965	1.3552	1.0864	0.5248	0.6138	0.2421	2.56254	0.00724054
73	MD03G1210100	11	0.5808	0.8091	1	2.3335	2.9376	3.1333	0.284363	0.00174341
74	MD04G1225400	23	0.929	1.0568	1.3183	0.3908	0.3311	0.2228	3.49751	0.00322901
75	MD11G1004900	8	1.2474	1.0471	1.3305	0.3192	0.9204	0.2399	2.45015	0.03623
76	MD02G1049600	12	0.912	1.0471	1.2589	2.0324	1.9055	2.6546	0.48813	0.011209
77	MD06G1047600	10	1.3932	1.3932	1.6293	0.1259	0.1514	0.1871	9.5084	8.23909e-05
78	MD04G1052600	8	1.3552	1.406	1.3305	0.1271	0.1306	0.2089	8.76918	4.07714e-06
79	MD06G1229100	8	1.0471	0.7656	1.2134	0.3945	0.1888	0.492	2.81419	0.0147646
80	MD03G1014400	13	0.6486	0.3698	0.4966	1.2823	1.6904	1.3552	0.350054	0.00328096
81	MD06G1142300	10	2.0324	2.5823	3.0761	0.52	0.3908	0.8166	4.45224	0.00368948
82	MD08G1232200	10	0.6026	1.2359	1.6749	0.0586	0.0417	0.0904	18.4237	0.0236947
83	MD11G1290900	7	1.2246	1.1066	0.7516	0.2606	0.4786	0.4018	2.70184	0.0142148
84	MD16G1041100	7	0.6252	0.7943	0.7727	1.7539	1.7378	1.3183	0.455759	0.00458056
85	MD04G1103200	8	0.6982	0.8017	0.912	0.6427	0.1754	0.2032	2.3616	0.0470618
86	MD03G1242400	9	1	1.1482	1.1169	0.4285	0.4207	0.6982	2.11006	0.0049081
87	MD15G1329000	6	1.1066	0.3565	1.9231	2.9648	2.7797	3.1915	0.378939	0.0167522
88	MD10G1153400	8	0.2249	0.3133	0.597	1.6904	1.5417	1.6749	0.231343	0.000496321
89	MD09G1271100	5	0.9376	0.1355	1.0965	1.556	1.4723	1.6596	0.462809	0.0499815
90	MD07G1232200	7	1.1695	0.9817	1.3062	0.5598	0.3499	0.4093	2.62123	0.00322033
91	MD10G1035800	9	0.3631	0.3981	0.2208	1.8535	1.0864	1.2706	0.233226	0.0105628
92	MD10G1334900	10	0.207	0.5754	0.3499	1.3552	1.0568	1.7378	0.272857	0.0109657
93	MD05G1211000	7	0.9908	1.2589	0.5649	2.3988	2.2699	2.2491	0.406863	0.00273953
94	MD10G1195700	61	0.5395	0.4246	0.3664	1.1376	1.2023	1.2134	0.374441	0.000189599
95	MD08G1050700	10	0.5861	0.4325	0.3945	1.6904	1.028	1.4859	0.336108	0.0104026
96	MD09G1270600	23	0.4406	0.3221	0.6855	1.1912	0.879	1.0093	0.470271	0.0178476
97	MD15G1321300	6	0.3373	0.3105	0.52	1.4859	1.3062	1.4723	0.273849	0.000296544
98	MD15G1024900	15	0.5495	0.631	0.8395	1.977	1.1066	1.6596	0.425873	0.0277895
99	MD15G1164300	8	1.977	2.0893	1.9953	0.3767	0.4529	0.3342	5.20846	4.89934e-06
100	MD06G1077700	7	0.6081	0.6252	0.8551	1.8535	1.2474	1.2246	0.482811	0.0278558
101	MD13G1161200	36	0.2208	0.6138	0.3221	2.729	1.5849	2.1677	0.178459	0.00717243
102	MD12G1137900	6	2.0137	2.0512	1.6749	0.6252	1.1376	0.5395	2.49307	0.00666872
103	MD13G1108500	4	0.3436	0.4325	0.5861	0.955	1.1482	1.6904	0.359078	0.0247836
104	MD03G1097200	6	0.863	0.871	1.2246	0.2729	0.4018	0.3873	2.78588	0.00739843
105	MD02G1139900	10	1.6904	1.5704	1.5276	0.0879	0.0673	0.1445	15.9773	1.00289e-05
106	MD16G1126100	6	0.5808	0.8166	0.8091	0.2911	0.2466	0.4446	2.24626	0.0140524
107	MD01G1053400	6	0.4285	0.4742	1.0186	1.2706	1.5276	1.803	0.417565	0.0215722
108	MD05G1109100	11	0.879	0.955	0.879	0.1614	0.4613	0.6026	2.21415	0.0200855
109	MD09G1209500	6	2.4889	1.9231	2.4434	1.3552	0.4246	1.3804	2.16929	0.0274718
110	MD15G1155000	5	1.2134	0.7656	0.863	2.6062	2.5351	2.0512	0.395134	0.00279543
111	MD05G1242300	6	1.2474	1.3552	1.2134	0.5808	0.6918	0.6194	2.01691	0.000281954
112	MD15G1253900	6	2.0893	2.1281	2.1677	0.0275	0.0275	0.0305	74.6795	8.12219e-08
113	MD04G1048000	11	0.5808	0.4699	0.8166	1.5996	1.0375	1.5417	0.446851	0.020021
114	MD10G1152100	4	1.0471	0.7943	0.6855	0.2911	0.278	0.3664	2.70112	0.00866997
115	MD07G1226500	10	1.3804	1.9409	1.5276	1.1169	0.3467	0.8166	2.12652	0.0377186
116	MD05G1336200	16	0.6427	0.8472	1.1588	0.4786	0.2704	0.4093	2.28671	0.0374528
117	MD01G1162700	6	0.597	0.6792	0.6081	1.0864	1.2942	2.0701	0.423372	0.0465209
118	MD08G1003700	5	1.1169	1.0375	1.3804	0.4571	0.6368	0.6368	2.04241	0.0073646
119	MD08G1092400	6	1.5849	1.4322	1.3677	0.5495	0.5598	0.4325	2.84395	0.000240978
120	MD08G1101700	4	0.7047	1.0765	0.955	0.1355	0.3048	0.227	4.1004	0.00452938
121	MD09G1200500	8	1.4454	0.8872	1.4454	0.5248	0.4966	0.2208	3.04138	0.0157531
122	MD01G1105800	5	1.0093	1.2942	1.3677	0.3404	0.5916	0.5598	2.46092	0.00573927
123	MD02G1157800	47	1.7378	1.8365	1.6293	1.0375	0.2729	1.0765	2.18007	0.0249278
124	MD02G1222900	5	0.8954	0.5495	0.8872	0.3597	0.166	0.3162	2.77004	0.0179115
125	MD11G1093800	11	0.7727	0.3373	0.5808	1.8535	1.9055	2.0324	0.29195	0.000562668
126	MD04G1139500	4	0.631	1.2474	0.4169	2.6062	2.1478	2.9376	0.298416	0.0060133
127	MD15G1020900	3	3.281	2.884	3.342	0.7178	0.1754	0.4786	6.93031	0.000218136
128	MD05G1193100	3	1.1066	1.1912	1.1803	0.6486	0.1629	0.2582	3.25147	0.00601133
129	MD10G1283200	4	1.2359	1.2589	0.912	0.1127	0.3698	0.177	5.16573	0.00253801
130	MD08G1080900	3	0.7586	0.9036	1.3428	0.5649	0.3908	0.4613	2.12068	0.044281
131	MD16G1129900	3	0.6194	0.4487	0.6982	1.1169	1.6293	2.0324	0.369627	0.021735
132	MD03G1068200	14	1.2589	0.871	1.5136	0.1127	0.0879	0.0603	13.9651	0.00384601
133	MD12G1084100	6	0.302	0.5808	0.5861	1.2474	0.8872	1.4723	0.407247	0.0215124
134	MD02G1013800	7	2.9923	3.281	2.7542	0.9036	0.7379	1.0471	3.3577	0.00027947
135	MD10G1175400	3	1.3804	1.1169	0.9727	0.1738	0.2704	0.3251	4.51059	0.00210941
136	MD13G1160900	14	0.7379	0.5152	0.7943	1.5276	2.1677	1.7701	0.374611	0.00514127
137	MD14G1022900	3	0.2992	0.8954	0.4786	1.2706	1.2359	1	0.477171	0.0355964
138	MD17G1011000	3	1.9409	2.8054	2.466	0.8166	0.912	1.0471	2.59837	0.00473172
139	MD14G1079900	62	0.0938	0.0904	0.1191	3.3729	9.1201	8.6298	0.0143589	0.0195589
140	MD11G1262700	4	1.7061	1.6144	0.7112	0.1542	0.182	0.3404	5.95876	0.0256873
141	MD10G1098800	6	0.3404	0.5808	0.7943	2.7542	1.888	3.1333	0.220629	0.00667932
142	MD11G1051500	2	7.1121	5.9704	7.379	0.6368	0.1038	0.9908	11.8179	0.000242298
143	MD11G1276900	6	1.5136	0.7379	1.5276	0.2582	0.5495	0.4446	3.01773	0.0373455
144	MD14G1190200	3	0.5546	0.1854	0.302	0.6368	1.2246	1.1169	0.349864	0.0376936
145	MD02G1089900	3	0.8091	0.6607	0.955	0.4055	0.2679	0.3133	2.45748	0.00701319
146	MD09G1032800	6	0.1406	0.1419	0.6427	1.6749	1.1803	1.4588	0.214465	0.00682531
147	MD16G1225200	2	2.1086	2.208	2.0893	1.3428	0.2228	0.8091	2.69756	0.0145178
148	MD14G1159300	2	0.6918	0.7311	0.871	0.2992	0.2443	0.1486	3.31441	0.00158234
149	MD16G1281300	4	0.0955	0.0217	0.5649	1.5849	1.0568	1.0568	0.184426	0.0147633
150	MD12G1263900	2	1.1695	1.0864	0.5105	1.888	1.888	1.977	0.480862	0.00893161
151	MD10G1022900	2	0.1306	0.6792	0.5808	1.3677	0.871	1.1066	0.415688	0.042363
152	MD01G1173700	13	0.2443	0.1528	0.2291	1.1803	1.4322	1.1803	0.165102	0.00028449
153	MD08G1154600	2	3.5645	2.2909	3.1333	1.2589	0.3945	1.406	2.93806	0.0156137
154	MD02G1201100	4	2.466	1.6293	2.1086	0.8091	0.2831	0.4055	4.14228	0.00564507
155	MD15G1187300	2	0.5058	0.3251	0.4742	1.6749	1.6293	1.2134	0.288892	0.00241814
156	MD15G1058400	2	1.0568	1.8707	1.7865	3.1623	4.0926	5.445	0.371184	0.0200795
157	MD03G1066000	2	1.1376	1.028	1.2134	0.2089	0.4325	0.4055	3.22762	0.00093306
158	MD17G1248400	2	0.8091	1.1912	0.8954	0.4093	0.0787	0.5916	2.6822	0.0330846
159	MD09G1111300	2	0.5445	0.6368	0.7656	1.2823	1.5849	1.2134	0.477111	0.00556382
160	MD10G1198300	24	0.4699	0.2858	0.6081	1.6144	1.4859	1.2942	0.310342	0.00155712
161	MD09G1242500	3	1.7865	1.5704	1.2823	0.879	0.1629	0.6855	2.68565	0.0199855
162	MD03G1200900	3	5.2966	3.2211	4.3251	3.0479	1.7378	1.0765	2.19078	0.0492579
163	MD01G1226300	2	0.8472	1.3804	1.3183	0.1486	0.2679	0.1419	6.35011	0.00454079
164	MD07G1210400	13	0.4207	0.631	0.5598	1.5136	0.9204	1.4859	0.411107	0.0192324
165	MD14G1188100	1	0.879	0.8954	1.2823	0.5495	0.5058	0.0603	2.73996	0.0340225
166	MD06G1125100	1	0.871	1.1066	0.8318	0.1854	0.1159	0.6546	2.93901	0.0311709
167	MD09G1004400	5	4.9659	5.7016	3.8019	2.7797	1.5704	2.0512	2.26038	0.0148035
168	MD12G1215400	3	1.3552	1.4723	1.5136	0.2965	0.4406	1.0093	2.48574	0.0177874
169	MD10G1171900	3	0.8954	1.556	1.5136	2.704	3.4356	2.4889	0.459524	0.0121521
170	MD09G1251600	7	0.8551	0.8166	1.0666	2.2491	1.7865	2.2491	0.435709	0.00238254
171	MD13G1181700	8	2.7542	1.8197	2.6792	0.9727	1.028	0.5702	2.82123	0.00936912
172	MD17G1280100	8	5.8614	6.1944	5.5976	0.5445	0.0466	0.1905	22.5862	1.58574e-05
173	MD10G1035700	4	0.5546	0.3802	0.492	1.0471	1.0186	1.1066	0.449768	0.000526731
174	MD01G1143200	2	1.4997	0.9817	1.1376	0.4406	0.0112	0.7586	2.98992	0.0389664
175	MD05G1251000	1	0.9462	1.4588	0.863	0.4529	0.6252	0.52	2.04493	0.0447725
176	MD03G1220100	2	1.1912	1.2246	1.4191	0.0474	0.5248	0.6668	3.09516	0.0124605
177	MD16G1269400	1	0.0139	0.9817	0.8551	1.5704	2.6062	1.6444	0.317935	0.0426668
178	MD00G1109700	2	1.7378	1.2823	1.5996	0.8472	0.4831	0.8091	2.15934	0.00961807
179	MD15G1144400	1	0.4742	0.6081	0.5495	0.9817	1.3062	0.9817	0.499082	0.00896165
