# Supplementary material for: Integrated physiologic, proteomic, and metabolomic analyses of Malus halliana adaptation to saline–alkali stress
Source: Hortic Res. 2019 Aug 1;6:91. doi: 10.1038/s41438-019-0172-0 (PMC6804568; doi:10.1038/s41438-019-0172-0)
Supplement: Supplementary file 2 — Supplementary Table S1 [file 41438_2019_172_MOESM2_ESM.xls]

## Sheet: Supplementary Table S2
Supplementary Table S2 KEGG pathways of the differential proteins involved in the response to saline-alkali stress in the leaves of M. halliana
Pathway Name	Pathway ID	Pvalue	Pvalue_adjusted	Genes	Count	Pop Hit
Metabolic pathways	ath01100	1.72e-05	0.00113	At5g08690|3.772633946;PSBO2|2.554298335;ALDH2B4|3.50294365;GAPA2|0.384460352;PMDH1|0.344573217;PSBP1|2.898545639;UXS1|0.355773072;GAPB|0.258926254;HPR|0.343201318;XYL2|3.845037137;PER12|3.321526196;BXL5|2.198452586;PME3|2.80666619;PER3|0.120594418;At5g13450|2.277968744;ASP3|2.470578585;At3g52300|4.4293272;PSBQ2|3.078061778;BXL4|3.899571032;At2g31390|2.40758228;APS3|2.311532745;EP3|0.112636347;At5…	55	1906
Amino sugar and nucleotide sugar metabolism	ath00520	3.22e-05	0.00113	UXS1|0.355773072;RGP3|2.197438565;BXL5|2.198452586;BXL4|3.899571032;At2g31390|2.40758228;EP3|0.112636347;At5g28840|0.379219076;UGE3|3.497512438;PMM|0.417564983;GNA1|2.460919694;SQD1|0.371184025	11	135
Glyoxylate and dicarboxylate metabolism	ath00630	0.000388	0.00905	PMDH1|0.344573217;HPR|0.343201318;CAT2|0.46081462;rbcL|0.43551623;GLO1|0.374440661;GLN1-1|0.470271148;GDH2|2.044928352	7	74
Photosynthesis	ath00195	0.00282	0.0493	PSBO2|2.554298335;PSBP1|2.898545639;PSBQ2|3.078061778;PSAH2|2.169293083;PSBR|0.310342474;PSAK|2.159343741	6	77
Ascorbate and aldarate metabolism	ath00053	0.0066	0.0753	ALDH2B4|3.50294365;TL29|2.008773014;At5g28840|0.379219076;VTC4|0.272856523	4	41
Phenylpropanoid biosynthesis	ath00940	0.00814	0.0753	PER12|3.321526196;PER3|0.120594418;BGLU44|2.814191388;PER53|0.350054299;PER17|0.273848607;PER52|0.423371604;BGLU13|13.96512074;ALDH2C4|0.288892332	8	157
Carbon metabolism	ath01200	0.00846	0.0753	GAPA2|0.384460352;PMDH1|0.344573217;GAPB|0.258926254;HPR|0.343201318;ASP3|2.470578585;CAT2|0.46081462;rbcL|0.43551623;GLO1|0.374440661;PDH2|2.24625878;At2g20420|3.251472375;EMB2024|6.35010745	11	262
Carbon fixation in photosynthetic organisms	ath00710	0.00862	0.0753	GAPA2|0.384460352;PMDH1|0.344573217;GAPB|0.258926254;ASP3|2.470578585;rbcL|0.43551623	5	69
Tryptophan metabolism	ath00380	0.00992	0.0753	ALDH2B4|3.50294365;CAT2|0.46081462;TAA1|0.233226458;TAR1|0.449768307	4	46
Alanine, aspartate and glutamate metabolism	ath00250	0.0115	0.0753	ASP3|2.470578585;GLN1-1|0.470271148;At4g24830|3.314405433;ASN1|3.227624415	4	48
Starch and sucrose metabolism	ath00500	0.0118	0.0753	UXS1|0.355773072;XYL2|3.845037137;BXL5|2.198452586;PME3|2.80666619;BXL4|3.899571032;At2g31390|2.40758228;BGLU44|2.814191388;AMY1|4.100404616;BGLU13|13.96512074	9	202
Biosynthesis of secondary metabolites	ath01110	0.0147	0.0856	ALDH2B4|3.50294365;PMDH1|0.344573217;At1g73050|0.228858421;HPR|0.343201318;PER12|3.321526196;PER3|0.120594418;ASP3|2.470578585;At5g28840|0.379219076;CAT2|0.46081462;At4g27270|0.292747474;NIT4|0.451621467;BGLU44|2.814191388;PER53|0.350054299;PAT|0.378939123;VTC4|0.272856523;GLO1|0.374440661;PER17|0.273848607;SDR1|0.482811236;PDH2|2.24625878;PMM|0.417564983;PER52|0.423371604;At2g20420|3.251472375;B…	29	1066
Thiamine metabolism	ath00730	0.0167	0.0901	THI1|0.284362953;THIC|0.369627087	2	11
Cyanoamino acid metabolism	ath00460	0.0244	0.122	At1g73050|0.228858421;NIT4|0.451621467;BGLU44|2.814191388;BGLU13|13.96512074	4	60
Arginine biosynthesis	ath00220	0.0262	0.122	ASP3|2.470578585;GLN1-1|0.470271148;At4g24830|3.314405433	3	35
Oxidative phosphorylation	ath00190	0.0296	0.13	At5g08690|3.772633946;At5g13450|2.277968744;At3g52300|4.4293272;PPA4|2.493072145;At5g47030|2.770043948;FRO1|2.120677488;At2g20360|4.510594047	7	162
Isoquinoline alkaloid biosynthesis	ath00950	0.0668	0.275	ASP3|2.470578585;PAT|0.378939123	2	23
Glycerolipid metabolism	ath00561	0.0742	0.283	ALDH2B4|3.50294365;SQD1|0.371184025;LPAT1|0.499082457	3	53
Peroxisome	ath04146	0.0768	0.283	CAT2|0.46081462;MSD1|2.621228203;GLO1|0.374440661;FSD2|0.165102299	4	87
Glutathione metabolism	ath00480	0.0928	0.325	GSTF7|0.070918367;TL29|2.008773014;GSTU19|0.406863454;GSTU8|0.298416454	4	93
Citrate cycle (TCA cycle)	ath00020	0.111	0.369	PMDH1|0.344573217;PDH2|2.24625878;At2g20420|3.251472375	3	63
Monoterpenoid biosynthesis	ath00902	0.123	0.391	SDR1|0.482811236	1	7
Tropane, piperidine and pyridine alkaloid biosynthesis	ath00960	0.143	0.435	ASP3|2.470578585;PAT|0.378939123	2	36
Tyrosine metabolism	ath00350	0.169	0.492	ASP3|2.470578585;PAT|0.378939123	2	40
Phenylalanine metabolism	ath00360	0.182	0.51	ASP3|2.470578585;PAT|0.378939123	2	42
Pyruvate metabolism	ath00620	0.203	0.547	ALDH2B4|3.50294365;PMDH1|0.344573217;PDH2|2.24625878	3	84
Monobactam biosynthesis	ath00261	0.231	0.598	APS3|2.311532745	1	14
Arginine and proline metabolism	ath00330	0.257	0.601	ALDH2B4|3.50294365;ASP3|2.470578585	2	53
Galactose metabolism	ath00052	0.271	0.601	XYL2|3.845037137;UGE3|3.497512438	2	55
Phenylalanine, tyrosine and tryptophan biosynthesis	ath00400	0.285	0.601	ASP3|2.470578585;PAT|0.378939123	2	57
Histidine metabolism	ath00340	0.286	0.601	ALDH2B4|3.50294365	1	18
Selenocompound metabolism	ath00450	0.286	0.601	APS3|2.311532745	1	18
Other glycan degradation	ath00511	0.286	0.601	FXG1|2.423029373	1	18
Proteasome	ath03050	0.292	0.601	RPT3|11.81789303;RPN9B|0.184426119	2	58
Fructose and mannose metabolism	ath00051	0.333	0.666	At2g31390|2.40758228;PMM|0.417564983	2	64
Lysine degradation	ath00310	0.386	0.732	ALDH2B4|3.50294365	1	26
Glycine, serine and threonine metabolism	ath00260	0.387	0.732	HPR|0.343201318;GDH2|2.044928352	2	72
Pentose and glucuronate interconversions	ath00040	0.445	0.81	ALDH2B4|3.50294365;PME3|2.80666619	2	81
Propanoate metabolism	ath00640	0.451	0.81	At2g20420|3.251472375	1	32
Ubiquinone and other terpenoid-quinone biosynthesis	ath00130	0.481	0.83	At4g27270|0.292747474	1	35
alpha-Linolenic acid metabolism	ath00592	0.491	0.83	AOC2|0.317935063	1	36
Mismatch repair	ath03430	0.519	0.83	At4g28440|2.685654741	1	39
beta-Alanine metabolism	ath00410	0.528	0.83	ALDH2B4|3.50294365	1	40
Fatty acid degradation	ath00071	0.537	0.83	ALDH2B4|3.50294365	1	41
Sulfur metabolism	ath00920	0.537	0.83	APS3|2.311532745	1	41
Nitrogen metabolism	ath00910	0.546	0.83	GLN1-1|0.470271148	1	42
Protein processing in endoplasmic reticulum	ath04141	0.558	0.831	MED37C|3.446891349;HSP18.1|0.441935111;HSP25.3|2.982350511;HSP15.7|0.462808507	4	212
Limonene and pinene degradation	ath00903	0.571	0.832	ALDH2B4|3.50294365	1	45
Valine, leucine and isoleucine degradation	ath00280	0.594	0.844	ALDH2B4|3.50294365	1	48
DNA replication	ath03030	0.609	0.844	At4g28440|2.685654741	1	50
Cysteine and methionine metabolism	ath00270	0.62	0.844	PMDH1|0.344573217;ASP3|2.470578585	2	112
Glycolysis / Gluconeogenesis	ath00010	0.644	0.844	ALDH2B4|3.50294365;PDH2|2.24625878	2	117
Basal transcription factors	ath03022	0.644	0.844	TAF6|3.414309484	1	55
Homologous recombination	ath03440	0.651	0.844	At4g28440|2.685654741	1	56
Pentose phosphate pathway	ath00030	0.664	0.845	EMB2024|6.35010745	1	58
Biosynthesis of amino acids	ath01230	0.704	0.863	ASP3|2.470578585;PAT|0.378939123;GLN1-1|0.470271148;At4g24830|3.314405433	4	255
Phosphatidylinositol signaling system	ath04070	0.722	0.863	VTC4|0.272856523	1	68
Inositol phosphate metabolism	ath00562	0.722	0.863	VTC4|0.272856523	1	68
Nucleotide excision repair	ath03420	0.727	0.863	At4g28440|2.685654741	1	69
2-Oxocarboxylic acid metabolism	ath01210	0.752	0.877	ASP3|2.470578585	1	74
Glycerophospholipid metabolism	ath00564	0.803	0.919	LPAT1|0.499082457	1	86
Plant-pathogen interaction	ath04626	0.822	0.919	T16L1.210|2.214151636;CPK20|3.095157385	2	167
RNA transport	ath03013	0.827	0.919	A2|2.701840491;ALY1|2.785875706	2	169
Spliceosome	ath03040	0.878	0.926	MED37C|3.446891349;ALY1|2.785875706	2	192
RNA degradation	ath03018	0.882	0.926	RH6|2.93805975	1	113
mRNA surveillance pathway	ath03015	0.884	0.926	ALY1|2.785875706	1	114
Plant hormone signal transduction	ath04075	0.886	0.926	PYL11|0.267300565;T31B5_170|5.822184194;T16L1.210|2.214151636	3	271
Endocytosis	ath04144	0.932	0.96	MED37C|3.446891349	1	142
Purine metabolism	ath00230	0.95	0.964	APS3|2.311532745	1	158
Ribosome	ath03010	0.969	0.969	RPS5A|0.496416309;RPS12C|0.39513382;RPL10AA|0.477170968	3	363
