# Supplementary material for: Integrated physiologic, proteomic, and metabolomic analyses of Malus halliana adaptation to saline–alkali stress
Source: Hortic Res. 2019 Aug 1;6:91. doi: 10.1038/s41438-019-0172-0 (PMC6804568; doi:10.1038/s41438-019-0172-0)
Supplement: Supplementary file 3 — Supplementary Table S2 [file 41438_2019_172_MOESM3_ESM.xlsx]

## Sheet: Supplementary Table S3  Differe
			Supplementary Table S3 Differentially expressed metabolites under saline-alkali stress
ID	m/z	RT(min)	Metabolites	Adducts	ppm/da	VIP	P-value	FC(T/CK)	Average(T)	Average(CK)
6.05_739.18632m/z	739.186	6.05	18α-GLYCYRRHETINIC ACID	M+H	2	2.94012	0.000847024	2.48815	8.32317	3.34513
10.06_356.07963m/z	356.08	10.06	5-Aminoimidazole-4-carboxamide-1-β-D-ribofuranosyl 5'-monophosphate	M+NH4	50	5.32637	2.90634e-08	0.12858	2.27989	17.7313
11.1_435.32335m/z	435.323	11.1	Doxercalciferol	M+Na	0	2.67915	0.00358149	0.133503	0.726778	5.4439
10.6_454.29300m/z	454.293	10.6	Glycerophospho-N-Palmitoyl Ethanolamine	M+H	0	2.89163	9.28323e-05	9.11433	5.16463	0.56665
10.34_517.35612m/z	517.356	10.34	HEDERAGENIN	M+FA-H	6	4.65592	0.000237191	0.509726	13.6119	26.7044
3.75_287.05470m/z	287.055	3.75	Kaempferol	M+H	1	3.9638	0.000112992	1.44702	35.0474	24.2204
14.42_339.20153m/z	339.202	14.42	NORETHINDRONE ACETATE	M-H	15	2.7086	1.16514e-05	0.219979	1.12406	5.10985
11.82_524.37378m/z	524.374	11.82	PAF C-16	M+H	5	4.73244	0.00115892	3.04545	19.3499	6.35372
13.92_772.54398m/z	772.544	13.92	Palmitoyl thio-PC	M+Na	21	3.22415	0.000565008	2.22125	10.9886	4.94705
14.46_778.53258m/z	778.533	14.46	PC(18:3(6Z,9Z,12Z)/18:3(6Z,9Z,12Z))	M+H	7	5.75126	0.000599231	1.47884	58.4866	39.549
3.8_435.13156m/z	435.132	3.8	Phloridzin	M-H	4	5.95682	0.00287971	1.14716	212.788	185.492
0.65_365.10538m/z	365.105	0.65	Sucrose	M+Na	0	5.28798	0.000537012	7.1046	19.4552	2.73839
12.98_595.27805m/z	595.278	12.98	(??)-aegeline	2M+H	4	4.35157	2.71203e-06	1.35558	37.0042	27.2977
11.74_705.43362m/z	705.434	11.74	(2,3-dihydroxypropoxy)[2-(hexadecanoyloxy)-3-[(3-hydroxydodecanoyl)oxy]propoxy]phosphinic acid	M+Na	3	3.72999	2.02536e-06	0.117131	0.990758	8.45858
11.77_661.40805m/z	661.408	11.77	(20r)-ginsenoside rh2	M+K	1	4.66671	3.28631e-07	0.0361668	0.431148	11.9211
9.2_804.47390m/z	804.474	9.2	(2-aminoethoxy)[(2R)-2-{[9-(3,4-dimethyl-5-propylfuran-2-yl)nonanoyl]oxy}-3-{[9-(3-methyl-5-pentylfuran-2-yl)nonanoyl]oxy}propoxy]phosphinic acid	M+Na	6	3.90936	0.00038687	0.130065	1.33813	10.2882
1.46_447.11594m/z	447.116	1.46	(2S,3S,4S,5R,6S)-3,4,5-trihydroxy-6-({[4-hydroxy-5-(3,4,5-trihydroxyphenyl)pentanoyl]oxy}methoxy)oxane-2-carboxylic acid	M-H	3	2.57374	0.00268286	0.730484	12.9578	17.7386
9.47_872.53334m/z	872.533	9.47	(3b,21b)-12-oleanene-3,21,28-triol 28-[arabinosyl-(1->3)-arabinosyl-(1->3)-arabinoside]	M+NH4	4	3.12641	1.21573e-06	0.391504	3.4033	8.69287
9.57_531.33585m/z	531.336	9.57	(3beta,15alpha,22s,24e)-3,15,22-trihydroxylanosta-7,9(11),24-trien-26-oic acid	M+FA-H	6	4.18738	0.000316082	0.300286	4.50159	14.991
8.58_489.35613m/z	489.356	8.58	(3beta,6alpha,19alpha)-3,6,19-trihydroxy-12-ursen-28-oic acid	M+H	3	2.72795	0.000854131	0.508955	5.16498	10.1482
8.58_533.35132m/z	533.351	8.58	(3beta,6alpha,19alpha)-3,6,19-trihydroxy-12-ursen-28-oic acid	M+FA-H	6	4.30131	0.000162331	0.502637	11.8393	23.5544
1.6_687.23791m/z	687.238	1.6	(e)-2',4,4'-trihydroxy-3-prenylchalcone	2M+K	4	6.71103	1.97304e-05	3.95537	34.2591	8.66142
4.88_471.13157m/z	471.132	4.88	(s)-2,3-dihydro-7-hydroxy-2-methyl-4-oxo-4h-1-benzopyran-5-acetic acid	2M-H	4	4.33327	0.000590065	2.60316	19.6064	7.53177
7.35_647.26529m/z	647.265	7.35	(s)-5,7-dihydroxy-6-prenylflavanone	2M-H	0	2.58847	0.000394529	3.86037	5.67106	1.46905
11.8_617.38195m/z	617.382	11.8	[8-Formyl-5-methoxy-2-methyl-2-(4-methyl-2-oxopent-3-enyl)-3,4-dihydrochromen-7-yl]methyl (9E,12E)-octadeca-9,12-dienoate	M+Na	1	4.94569	8.25408e-08	0.0500074	0.679672	13.5914
9.61_790.49170m/z	790.492	9.61	10,11-dihydro-20-trihydroxy-leukotriene b4	2M+NH4	4	3.15293	4.21953e-05	0.390401	3.9041	10.0002
8.47_371.15183m/z	371.152	8.47	1-methoxy-1h-indole-3-acetonitrile	2M-H	1	7.44981	0.00045937	2.32911	64.9684	27.8941
13.4_507.40196m/z	507.402	13.4	1-O-Capryl-2-O-palmitoylglycerol	M+Na	0	2.58878	0.000304372	0.630749	6.83769	10.8406
0.69_215.03744m/z	215.037	0.69	1-Propene, 1-(methylthio)-, (Z)-	2M+K	23	2.89256	0.000349572	4.09874	6.27241	1.53032
8.49_373.16384m/z	373.164	8.49	2-(4-allyl-2,6-dimethoxyphenoxy)-1-(3,4-methylenedioxyphenyl)-1-propanol	M+H	2	6.27193	0.000368017	3.57248	35.6979	9.99247
11.75_683.42079m/z	683.421	11.75	2-amino-3-{[(2R)-2-(hexadecanoyloxy)-3-[(3-hydroxydecanoyl)oxy]propyl phosphonato]oxy}propanoate	M+NH4	5	4.31086	6.43963e-07	0.0292038	0.295773	10.1279
11.37_852.50673m/z	852.507	11.37	2-amino-3-{[(2R)-3-{[9-(3,4-dimethyl-5-pentylfuran-2-yl)nonanoyl]oxy}-2-{[11-(3-methyl-5-propylfuran-2-yl)undecanoyl]oxy}propyl phosphonato]oxy}propanoate	M+H	5	3.06164	4.63708e-05	0.236221	1.58249	6.69922
9.58_487.33886m/z	487.339	9.58	2-deoxybrassinolide	M+Na	1	4.46659	0.00130539	0.308339	5.47946	17.7709
7.87_549.35624m/z	549.356	7.87	33-deoxy-33-hydroperoxyfurohyperforin	M-H20-H	3	3.08869	0.000427687	0.111246	0.663437	5.96369
10.66_496.33318m/z	496.333	10.66	3alpha-tigloyloxytropane n-oxide	2M+NH4	10	8.60069	0.000260736	3.66909	55.7203	15.1864
6.7_723.19028m/z	723.19	6.7	3-feruloyl-1,5-quinolactone	2M+Na	1	9.18484	0.00123788	2.74345	80.1515	29.2156
11.82_595.36834m/z	595.368	11.82	3'-n-acetyl-4'-o-(14-methylpentadecanoyl)fusarochromanone	M+Na	6	4.91378	4.04665e-08	0.0345987	0.455831	13.1748
3.15_739.18590m/z	739.186	3.15	3-o-beta-d-galactopyranosylproanthocyanidin a5'	M+H	1	2.93259	0.000342889	0.44715	4.7232	10.5629
11.77_640.38781m/z	640.388	11.77	3-o-protocatechuoylceanothic acid	M+NH4	5	2.62541	1.84109e-07	0.10613	0.434738	4.09629
10.33_471.35060m/z	471.351	10.33	4alpha,5alpha-epoxy-11-eudesmen-3a-ol	2M-H	6	8.52305	0.000148435	0.484361	40.4625	83.5379
7.19_536.14269m/z	536.143	7.19	6''-malonylgenistin	M+NH4	5	4.30712	0.000549954	0.14436	1.80046	12.472
13.85_607.28612m/z	607.286	13.85	71939-50-9	2M+K	3	14.6749	0.00474349	1.11634	1546.26	1385.11
3.81_433.11239m/z	433.112	3.81	7-Hydroxy-3-(4-hydroxyphenyl)-5-{[3,4,5-trihydroxy-6-(hydroxymethyl)oxan-2-yl]oxy}chromen-4-one	M+H	1	2.56498	0.00357552	1.41403	17.9099	12.6659
1.64_321.09668m/z	321.097	1.64	7-hydroxy-6-methoxy-alpha-pyrufuran	M+H	1	3.40392	0.000453799	0.7191	18.52	25.7543
3.96_721.18139m/z	721.181	3.96	8-glucopyranosylprocyanidin b2	M-H20-H	6	3.22447	0.000763285	1.5504	19.6649	12.6838
10.9_325.19289m/z	325.193	10.9	Ajmaline	M-H	2	7.00703	3.6188e-05	0.0266055	0.76765	28.8531
0.65_381.07944m/z	381.079	0.65	alpha-D-Glucosyl-(1->3)-beta-D-mannose	M+K	0	2.79636	0.000301363	1.91463	10.5173	5.49314
6.66_723.18667m/z	723.187	6.66	alpha-Viniferin	M+FA-H	1	3.06645	0.00207785	1.83035	12.5613	6.86281
6.91_421.12706m/z	421.127	6.91	Artonol b	M+H	3	10.1102	1.58927e-06	4.35709	74.7689	17.1603
1.25_315.07519m/z	315.075	1.25	Asparenyol	M+Cl	13	3.17853	0.000199051	0.472758	5.59822	11.8416
8.94_353.14103m/z	353.141	8.94	Aurantiumal	M-H	4	4.77296	0.000243637	2.904	22.1325	7.6214
6.91_581.16999m/z	581.17	6.91	Avenalumin III	2M-H	3	12.1363	2.40641e-07	3.01262	121.136	40.2096
3.77_873.27661m/z	873.277	3.77	beta-D-Xylopyranosyl-(1->5)-alpha-L-arabinofuranosyl-(1->3)-L-arabinose	2M+FA-H	4	4.76561	0.00264894	1.21919	95.0245	77.9404
0.64_533.17444m/z	533.174	0.64	Biotin	2M+FA-H	0	3.13259	0.000369882	2.87969	9.47893	3.29165
1.65_355.06809m/z	355.068	1.65	Caffeoyl c1-glucuronide	M-H	3	4.12474	0.00301542	2.10308	25.5833	12.1647
8.68_806.48682m/z	806.487	8.68	Carfentanil	2M+NH4	2	5.58705	5.03802e-05	0.182745	3.91807	21.4401
11.76_639.38981m/z	639.39	11.76	Corchorifatty acid a	2M+Na	5	4.94306	8.42375e-08	0.0508478	0.68774	13.5255
9.34_684.39290m/z	684.393	9.34	Coroloside	M+NH4	4	2.71905	0.000946118	0.214494	1.1484	5.35401
13.56_603.45863m/z	603.459	13.56	Corossoline	M+Na	1	2.723	0.000106321	0.545058	4.91237	9.01256
10.06_164.07010m/z	164.07	10.06	Coumarin	M+NH4	3	2.62608	6.55507e-09	0.110206	0.45763	4.1525
13.93_773.53750m/z	773.538	13.93	Cryptomeridiol 11-rhamnoside	2M+H	4	2.56718	0.0022671	2.09543	8.47217	4.04317
11.86_551.34347m/z	551.343	11.86	Cyclobenzaprine	2M+H	3	3.94326	2.60498e-08	0.0489986	0.4258	8.69004
8.84_819.26494m/z	819.265	8.84	Dihydroxycitracridone i	2M+FA-H	4	2.92088	0.00312073	2.59416	9.31856	3.59213
1.6_188.07047m/z	188.07	1.6	Dl-Indole-3-lactic acid	M+H-H2O	-3e-05	4.69227	1.43818e-05	6.03578	14.9835	2.48245
11.57_774.49584m/z	774.496	11.57	Doxapram	2M+NH4	1	2.68978	0.00318154	0.402899	3.94146	9.78274
1.23_166.08592m/z	166.086	1.23	D-Phenylalanine	M+H	-0.00048	3.85275	0.000595017	5.87297	12.6328	2.15101
3.77_871.27245m/z	871.272	3.77	E-3174	2M-H	4	11.5396	0.00389659	1.19209	638.661	535.747
2.12_409.17416m/z	409.174	2.12	Ecgonine	2M+K	2	3.1708	9.57803e-05	4.31609	7.24277	1.67808
6.88_583.17458m/z	583.175	6.88	Edetic acid	2M-H	1	3.20811	5.3697e-06	2.29154	10.4619	4.56545
5.22_387.14319m/z	387.143	5.22	Edultin	M+H	2	4.88389	2.11087e-05	0.302738	5.8822	19.43
7.36_645.25996m/z	645.26	7.36	Endomorphin-1	M+Cl	0	8.356	0.00021283	4.55091	55.6902	12.2371
8.96_355.15379m/z	355.154	8.96	Epoxybergamottin	M+H	1	4.17373	0.000431393	3.33488	16.2856	4.8834
11.63_882.53781m/z	882.538	11.63	Erinacine e	2M+NH4	2	3.02951	0.00011948	0.154465	0.900545	5.8301
0.72_405.05503m/z	405.055	0.72	Ethyl 2-(methyldithio)propionate	2M+FA-H	3	2.99426	0.00071122	2.60914	8.40457	3.2212
2.18_588.17220m/z	588.172	2.18	Faropenem	2M+NH4	7	3.01863	0.00151105	0.189705	1.27903	6.74221
4.08_417.21268m/z	417.213	4.08	Flurandrenolide	M-H2O-H	0.00428	2.57044	0.00428923	3.51413	6.56367	1.86779
10.04_358.08139m/z	358.081	10.04	Gallic acid	2M+NH4	13	3.83941	5.4927e-09	0.0954319	0.824791	8.64271
11.2_571.29174m/z	571.292	11.2	Ganoderic acid h	M-H	1	4.03312	0.00433002	8.11139	12.2151	1.50591
11.92_505.38643m/z	505.386	11.92	Ganoderiol g	M+H	5	2.74685	1.85892e-05	0.354136	2.29445	6.47901
3.29_391.10504m/z	391.105	3.29	Garcimangosone d	M-H	4	2.5188	0.0032564	16.7785	4.34281	0.258831
12.73_747.46935m/z	747.469	12.73	Ginsenoside rg6	M-H20-H	1	2.66706	0.00010071	0.243705	1.27949	5.25016
6.52_593.19864m/z	593.199	6.52	Glaucarubol 15-o-beta-d-glucopyranoside	M+Cl	3	3.05276	0.000208974	0.290801	2.33559	8.03156
8.68_811.44035m/z	811.44	8.68	Goldinodox	M+H	3	2.57667	2.27397e-05	0.287924	1.47547	5.1245
6.92_583.18014m/z	583.18	6.92	Gravolenic acid	2M+Na	3	3.13829	2.04535e-05	3.23788	8.41768	2.59975
10.96_859.48505m/z	859.485	10.96	Hebevinoside VII	M+Na	4	3.19748	1.21517e-05	0.468837	4.87683	10.402
12.19_325.18601m/z	325.186	12.19	Heptaethylene glycol	M-H	2	3.87924	7.99078e-06	0.214147	2.23309	10.4278
11.1_593.38092m/z	593.381	11.1	Hericenone c	M+Na	1	5.41713	0.00299341	0.147999	3.34131	22.5765
11.08_591.37219m/z	591.372	11.08	Hydrocinchonine	2M-H	3	6.03741	0.00248439	0.131953	3.63828	27.5725
11.82_596.37070m/z	596.371	11.82	Hyoscyamine	2M+NH4	2	2.50333	1.00029e-07	0.0692258	0.247356	3.57318
1.6_685.22491m/z	685.225	1.6	Ichangin 4-glucoside	M+Cl	3	2.5231	0.000290525	3.11365	5.89933	1.89467
1.23_120.08033m/z	120.08	1.23	Indoline	M+H	-0.00077	3.65395	0.000667116	6.22008	11.3238	1.82052
6.75_369.13281m/z	369.133	6.75	Integrin	M+H	1	3.21064	0.000694723	0.354905	3.74858	10.5622
5.21_547.19214m/z	547.192	5.21	Isoglobotriaose	M+FA-H	8	9.66452	1.03208e-05	0.256818	18.0443	70.2612
3.54_419.10051m/z	419.101	3.54	Kaempferol 3-alpha-l-arabinofuranoside	M+H	8	3.06141	0.000419035	1.40015	24.2271	17.3032
7.37_647.26859m/z	647.269	7.37	Kuwanon v	M+H	7	5.60483	0.000399619	6.47797	23.7736	3.66992
10.95_881.50347m/z	881.503	10.95	Leukotriene e3	2M-H	1	3.10578	6.37846e-05	0.48813	5.33024	10.9197
6.7_547.18631m/z	547.186	6.7	Limonexic acid	M+FA-H	8	7.54625	0.000161549	0.248782	11.5756	46.5291
10.07_390.10249m/z	390.102	10.07	Lomefloxacin	M+K	0	12.3436	1.41161e-08	0.0989413	9.06513	91.6213
1.6_205.09631m/z	205.096	1.6	L-Tryptophan	M+H	1e-05	2.69374	1.10084e-05	7.36355	4.73598	0.643165
9.57_485.33029m/z	485.33	9.57	Lucyin a	M-H	6	7.76094	0.000322083	0.332057	18.2092	54.8375
11.93_738.48931m/z	738.489	11.93	Lucyobroside	M+K	3	4.05619	0.00489058	0.410786	8.27781	20.1512
10.63_540.33392m/z	540.334	10.63	Lysopc(16:0)	M+FA-H	6	5.03811	4.35187e-06	3.99109	17.5035	4.38564
10.6_452.27959m/z	452.28	10.6	Lysope(16:0/0:0)	M-H	3	2.65	8.87631e-05	6.87837	4.45328	0.647433
10.67_497.33587m/z	497.336	10.67	Lysope(18:1(11z)/0:0)	M+NH4	2	3.94398	0.000265412	3.29861	12.2552	3.71526
7.96_501.32311m/z	501.323	7.96	Lysosm(d18:0)	M+Cl	0	2.91992	0.00304353	0.225182	1.67036	7.41782
8.58_487.34559m/z	487.346	8.58	Madasiatic acid	M-H	6	6.51635	0.000294858	0.529898	31.2202	58.9174
2.18_408.17902m/z	408.179	2.18	Mesuagin	M+NH4	4	7.24362	7.2876e-05	12.5789	31.2531	2.48456
6_737.17738m/z	737.177	6	Methyl 6-o-galloyl-beta-d-glucopyranoside	2M+FA-H	1	4.40549	0.0015024	2.23457	21.2181	9.4954
11.86_529.33662m/z	529.337	11.86	Mianserin	2M+H	8	2.97634	1.29138e-08	0.166141	0.92068	5.54155
11.72_727.44687m/z	727.447	11.72	Murrayanol	2M+H	0	3.34778	1.35706e-06	0.0330431	0.204969	6.20309
6.69_539.16665m/z	539.167	6.69	Myricatomentoside i	M+Cl	4	3.43131	0.00346109	0.286514	2.96644	10.3535
3_723.19347m/z	723.193	3	N-(1-deoxy-b-d-fructopyranosyl) (r)c(s)s-alliin	2M+FA-H	3	3.91483	0.00124043	2.63141	17.1066	6.50094
10.06_194.08091m/z	194.081	10.06	Naphthalene-1,4,5-triol	M+NH4	1	4.21053	1.61438e-07	0.152876	1.79693	11.7542
12.01_732.44761m/z	732.448	12.01	N-desmethyltamoxifen	2M+NH4	6	2.97562	2.7423e-06	0.120497	0.638836	5.30166
6.86_617.16233m/z	617.162	6.86	N-feruloylaspartic acid	2M-H	0	2.92926	6.58871e-05	2.93163	7.89515	2.69309
12.14_398.23193m/z	398.232	12.14	Norbixin	M+NH4	2	4.8988	4.83213e-06	7.72303	15.0955	1.95461
10.98_311.17052m/z	311.171	10.98	N-Undecylbenzenesulfonic acid	M-H	6	3.60848	1.10124e-05	0.244129	2.30829	9.45521
11.84_573.35595m/z	573.356	11.84	Pe(10:0(3-oh)/10:0(3-oh))	M+NH4	9	4.5997	3.02514e-08	0.040282	0.469154	11.6467
11.7_749.45972m/z	749.46	11.7	Pentafluoropropionic acid, pentadecyl ester	2M+H	5	2.86312	1.86479e-06	0.079044	0.37585	4.75495
13.56_773.52980m/z	773.53	13.56	Pg(18:0/16:0)	M+Na	1	2.61352	0.000398706	2.14139	8.06781	3.76755
8.62_801.44946m/z	801.449	8.62	Pg(18:3(6z,9z,12z)/18:3(6z,9z,12z))	M+Cl	2	2.79576	2.72164e-05	0.159036	0.810006	5.09322
9.94_797.43843m/z	797.438	9.94	Pgp(16:1(9z)/16:1(9z))	M-H	1	3.08276	0.00114752	0.449807	4.75944	10.5811
6.3_385.13934m/z	385.139	6.3	Phenylacetylglycine	2M-H	3	2.57419	4.27168e-05	0.19769	0.979848	4.95649
12.98_593.27190m/z	593.272	12.98	Pheophorbide A	M+H	-0.0031	17.4759	3.90843e-05	1.36235	614.069	450.743
3.78_275.09109m/z	275.091	3.78	Phloretin	M+H	-0.00141	6.38897	0.000975342	1.43952	96.2154	66.8387
12.03_644.39675m/z	644.397	12.03	Ponasteroside a	M+NH4	6	3.16666	0.00163354	0.102539	0.848142	8.27143
12.07_764.50444m/z	764.504	12.07	Ps(14:0(3-oh)/19:iso)	M+H	4	3.18981	0.00253977	0.264472	2.40295	9.08584
13.59_966.62583m/z	966.626	13.59	Pubescenol	2M+NH4	4	2.65973	0.00242353	0.68874	10.5102	15.26
12.21_863.50593m/z	863.506	12.21	Quinquenoside f1	M+FA-H	6	2.67944	0.0037655	0.639735	10.3421	16.1662
11.63_694.48522m/z	694.485	11.63	Santalyl phenylacetate	2M+NH4	3	3.02835	3.58279e-05	4.01935	6.34982	1.57981
8.56_774.46044m/z	774.46	8.56	Schidigerasaponin f2	M+NH4	4	4.25631	0.000136323	0.0738964	0.777856	10.5263
9.56_469.32936m/z	469.329	9.56	Secasterone	M+Na	1	2.83736	0.000545333	0.291532	1.90592	6.53759
11.51_469.33440m/z	469.334	11.51	Secoisobryononic acid	M-H	4	4.01815	0.00421348	0.289768	4.18218	14.4328
11.91_914.56285m/z	914.563	11.91	Sirolimus	M+H	0	7.12427	2.67328e-06	0.284751	10.8713	38.1781
12.78_752.51132m/z	752.511	12.78	Soyacerebroside i	M+K	5	3.6081	2.77621e-05	0.313736	3.23016	10.2958
12.09_750.49105m/z	750.491	12.09	Spirolide f	M+Na	1	3.09186	5.4868e-06	0.247364	1.73231	7.00308
10.07_311.17712m/z	311.177	10.07	Stearidonic acid	M+Cl	4	2.5174	0.000166538	0.0289742	0.114721	3.95942
10.07_388.10426m/z	388.104	10.07	Suillusin	M+NH4	4	21.3334	4.92407e-09	0.106514	29.4106	276.119
5.18_583.18834m/z	583.188	5.18	Tipranavir	M-H20-H	1	2.77236	0.00010541	0.542179	5.68369	10.483
13.58_962.59864m/z	962.599	13.58	Vamonolide	2M+NH4	0	4.00036	0.000246933	0.498533	9.40138	18.8581
3.13_737.19147m/z	737.191	3.13	Wyomin	M-H20-H	2	2.60965	0.000154983	0.554367	5.57375	10.0543
