# Supplementary material for: Integrated physiologic, proteomic, and metabolomic analyses of Malus halliana adaptation to saline–alkali stress
Source: Hortic Res. 2019 Aug 1;6:91. doi: 10.1038/s41438-019-0172-0 (PMC6804568; doi:10.1038/s41438-019-0172-0)
Supplement: Supplementary file 4 — Supplementary Table S3 [file 41438_2019_172_MOESM4_ESM.xls]

## Sheet: Supplementary Table S4
Supplementary Table S4 KEGG pathways of the differential metabolites involved in the response to saline-alkali stress in the leaves
Pathway Name	Pathway ID	Pvalue	Pvalue_adjusted	Compounds	Count	Pop Hit
Indole alkaloid biosynthesis	map00901	3.82e-04	1.49e-02	C06542|Ajmaline|0.026605518;C00078|L-Tryptophan|7.363549422;C01626|Vindoline|6.220076079	3	47
Biosynthesis of phenylpropanoids	map01061	3.73e-03	7.28e-02	C01424|Gallate|0.095431915;C00078|L-Tryptophan|7.363549422;C05903|Kaempferol|1.447018542	3	103
Tropane, piperidine and pyridine alkaloid biosynthesis	map00960	1.87e-02	2.03e-01	C10858|Ecgonine|4.316093768;C02046|L-Hyoscyamine|0.069225824	2	68
Phenylalanine metabolism	map00360	2.08e-02	2.03e-01	C02265|D-Phenylalanine|5.872965355;C05598|Phenylacetylglycine|0.197689941	2	72
Taste transduction	map04742	4.01e-02	2.57e-01	C00089|Sucrose|7.104604721	1	13
ABC transporters	map02010	5.40e-02	2.57e-01	C00120|Biotin|2.879693415;C00089|Sucrose|7.104604721	2	121
Type I polyketide structures	map01052	6.39e-02	2.57e-01	C07909|Sirolimus|0.28475076	1	21
Biosynthesis of alkaloids derived from shikimate pathway	map01063	7.26e-02	2.57e-01	C00078|L-Tryptophan|7.363549422;C01626|Vindoline|6.220076079	2	143
Carbohydrate digestion and absorption	map04973	8.15e-02	2.57e-01	C00089|Sucrose|7.104604721	1	27
Biotin metabolism	map00780	8.44e-02	2.57e-01	C00120|Biotin|2.879693415	1	28
Mineral absorption	map04978	8.73e-02	2.57e-01	C00078|L-Tryptophan|7.363549422	1	29
Phenylalanine, tyrosine and tryptophan biosynthesis	map00400	1.04e-01	2.57e-01	C00078|L-Tryptophan|7.363549422	1	35
Vitamin digestion and absorption	map04977	1.13e-01	2.57e-01	C00120|Biotin|2.879693415	1	38
alpha-Linolenic acid metabolism	map00592	1.18e-01	2.57e-01	C16300|Stearidonic acid|0.028974219	1	40
Galactose metabolism	map00052	1.32e-01	2.57e-01	C00089|Sucrose|7.104604721	1	45
Protein digestion and absorption	map04974	1.38e-01	2.57e-01	C00078|L-Tryptophan|7.363549422	1	47
Phosphotransferase system (PTS)	map02060	1.41e-01	2.57e-01	C00089|Sucrose|7.104604721	1	48
Flavone and flavonol biosynthesis	map00944	1.43e-01	2.57e-01	C05903|Kaempferol|1.447018542	1	49
Starch and sucrose metabolism	map00500	1.49e-01	2.57e-01	C00089|Sucrose|7.104604721	1	51
Glycine, serine and threonine metabolism	map00260	1.49e-01	2.57e-01	C00078|L-Tryptophan|7.363549422	1	51
Aminoacyl-tRNA biosynthesis	map00970	1.51e-01	2.57e-01	C00078|L-Tryptophan|7.363549422	1	52
Phenylpropanoid biosynthesis	map00940	1.86e-01	2.79e-01	C05851|Coumarin|0.1102057	1	65
Biosynthesis of alkaloids derived from ornithine, lysine and nicotinic acid	map01064	1.91e-01	2.79e-01	C02046|L-Hyoscyamine|0.069225824	1	67
Biosynthesis of plant hormones	map01070	1.93e-01	2.79e-01	C00078|L-Tryptophan|7.363549422	1	68
Flavonoid biosynthesis	map00941	1.93e-01	2.79e-01	C05903|Kaempferol|1.447018542	1	68
Glucosinolate biosynthesis	map00966	2.11e-01	2.93e-01	C00078|L-Tryptophan|7.363549422	1	75
Tryptophan metabolism	map00380	2.24e-01	2.93e-01	C00078|L-Tryptophan|7.363549422	1	80
Aminobenzoate degradation	map00627	2.33e-01	2.93e-01	C01424|Gallate|0.095431915	1	84
Biosynthesis of secondary metabolites	map01110	2.37e-01	2.93e-01	C06542|Ajmaline|0.026605518;C05851|Coumarin|0.1102057;C02046|L-Hyoscyamine|0.069225824;C00078|L-Tryptophan|7.363549422;C18021|Pheophorbide a|1.36234765;C05903|Kaempferol|1.447018542	6	1359
Biosynthesis of amino acids	map01230	3.23e-01	3.67e-01	C00078|L-Tryptophan|7.363549422	1	123
Porphyrin and chlorophyll metabolism	map00860	3.26e-01	3.67e-01	C18021|Pheophorbide a|1.36234765	1	124
2-Oxocarboxylic acid metabolism	map01210	3.39e-01	3.67e-01	C00078|L-Tryptophan|7.363549422	1	130
Biosynthesis of plant secondary metabolites	map01060	3.62e-01	3.81e-01	C00078|L-Tryptophan|7.363549422	1	141
Metabolic pathways	map01100	5.81e-01	5.97e-01	C00120|Biotin|2.879693415;C02046|L-Hyoscyamine|0.069225824;C00078|L-Tryptophan|7.363549422;C05903|Kaempferol|1.447018542;C00089|Sucrose|7.104604721	5	1580
Microbial metabolism in diverse environments	map01120	9.55e-01	9.55e-01	C01424|Gallate|0.095431915	1	901
