# Supplementary material for: Integrated physiologic, proteomic, and metabolomic analyses of Malus halliana adaptation to saline–alkali stress
Source: Hortic Res. 2019 Aug 1;6:91. doi: 10.1038/s41438-019-0172-0 (PMC6804568; doi:10.1038/s41438-019-0172-0)
Supplement: Supplementary file 5 — Supplementary Table S4 [file 41438_2019_172_MOESM5_ESM.xls]

## Sheet: Supplementary Table S5
Supplementary Table S5 KEGG pathways of the metabolite-related enzymes and DEPs involved in the response to saline-alkali stress in the leaves
Pathway Name	Pathway ID	Pvalue	Pvalue_adjusted	Genes	Count	Pop Hit
Metabolic pathways	ath01100	0.00062	0.0254	XYL2|3.84503713701;TAA1|0.233226458;AOC2|0.317935063;THI1|0.284362953001;At5g08690|3.77263394601;GDH2|2.04492835201;VTC4|0.272856523;GAPA2|0.384460352;GLO1|0.374440661001;PER3|0.120594418;BGLU44|2.81419138801;GLN1-1|0.470271148;BXL5|2.198452586;THIC|0.369627087;rbcL|0.435516229999;ATPQ|4.42932720001;PER17|0.273848607001;PER12|3.32152619601;EMB2024|6.35010745002;ALDH2B4|3.50294365001;PDH2|2.246258…	44	1906
Glyoxylate and dicarboxylate metabolism	ath00630	0.000945	0.0254	GDH2|2.04492835201;GLO1|0.374440661001;GLN1-1|0.470271148;rbcL|0.435516229999;CAT2|0.460814619999;HPR|0.343201318	6	74
Amino sugar and nucleotide sugar metabolism	ath00520	0.00109	0.0254	SQD1|0.371184025001;BXL5|2.198452586;GNA1|2.46091969401;PMM|0.417564983001;At2g31390|2.40758228;BXL4|3.899571032;UXS1|0.355773071999;At5g28840|0.379219076001	8	135
Biosynthesis of secondary metabolites	ath01110	0.00421	0.0736	AOC2|0.317935063;GDH2|2.04492835201;VTC4|0.272856523;GLO1|0.374440661001;PER3|0.120594418;BGLU44|2.81419138801;PER17|0.273848607001;PER12|3.32152619601;EMB2024|6.35010745002;ALDH2B4|3.50294365001;PDH2|2.24625878;At4g24830|3.314405433;ASN1|3.22762441499;At4g27270|0.292747474;PMM|0.417564983001;PER53|0.350054299;PER52|0.423371604001;ASP3|2.470578585;At2g20420|3.25147237501;At1g73050|0.228858421001;…	27	1066
Alanine, aspartate and glutamate metabolism	ath00250	0.00634	0.0779	GLN1-1|0.470271148;At4g24830|3.314405433;ASN1|3.22762441499;ASP3|2.470578585	4	48
Photosynthesis	ath00195	0.00668	0.0779	PSBO2|2.55429833499;PSAH2|2.169293083;PSAK|2.159343741;PSBQ2|3.07806177801;PSBP1|2.898545639	5	77
Galactose metabolism	ath00052	0.0102	0.0892	XYL2|3.84503713701;CWINV6|1;AGAL3|1;RFS2|1	4	55
Phenylpropanoid biosynthesis	ath00940	0.0107	0.0892	PER3|0.120594418;BGLU44|2.81419138801;PER17|0.273848607001;PER12|3.32152619601;PER53|0.350054299;PER52|0.423371604001;BGLU13|13.96512074	7	157
Thiamine metabolism	ath00730	0.0121	0.0892	THI1|0.284362953001;THIC|0.369627087	2	11
Starch and sucrose metabolism	ath00500	0.0127	0.0892	XYL2|3.84503713701;BGLU44|2.81419138801;BXL5|2.198452586;At2g31390|2.40758228;BXL4|3.899571032;BGLU13|13.96512074;UXS1|0.355773071999;CWINV6|1	8	202
Arginine biosynthesis	ath00220	0.0167	0.106	GLN1-1|0.470271148;At4g24830|3.314405433;ASP3|2.470578585	3	35
Carbon metabolism	ath01200	0.0198	0.115	GAPA2|0.384460352;GLO1|0.374440661001;rbcL|0.435516229999;EMB2024|6.35010745002;PDH2|2.24625878;ASP3|2.470578585;At2g20420|3.25147237501;CAT2|0.460814619999;HPR|0.343201318	9	262
Ascorbate and aldarate metabolism	ath00053	0.0255	0.137	VTC4|0.272856523;ALDH2B4|3.50294365001;At5g28840|0.379219076001	3	41
Tryptophan metabolism	ath00380	0.0343	0.172	TAA1|0.233226458;ALDH2B4|3.50294365001;CAT2|0.460814619999	3	46
Oxidative phosphorylation	ath00190	0.0398	0.186	At5g08690|3.77263394601;ATPQ|4.42932720001;At2g20360|4.51059404699;At5g47030|2.77004394801;At5g13450|2.277968744;PPA4|2.493072145	6	162
Peroxisome	ath04146	0.0461	0.202	GLO1|0.374440661001;FSD2|0.165102299;MSD1|2.62122820299;CAT2|0.460814619999	4	87
Glycerolipid metabolism	ath00561	0.0491	0.202	SQD1|0.371184025001;ALDH2B4|3.50294365001;AGAL3|1	3	53
Flavone and flavonol biosynthesis	ath00944	0.061	0.237	CYP75B1|1	1	4
Cyanoamino acid metabolism	ath00460	0.0664	0.245	BGLU44|2.81419138801;At1g73050|0.228858421001;BGLU13|13.96512074	3	60
Carbon fixation in photosynthetic organisms	ath00710	0.0922	0.323	GAPA2|0.384460352;rbcL|0.435516229999;ASP3|2.470578585	3	69
Glycosphingolipid biosynthesis - globo series	ath00603	0.132	0.44	AGAL3|1	1	9
Porphyrin and chlorophyll metabolism	ath00860	0.172	0.547	PPD|1;PAO|1	2	48
Arginine and proline metabolism	ath00330	0.2	0.609	ALDH2B4|3.50294365001;ASP3|2.470578585	2	53
Proteasome	ath03050	0.229	0.66	RPT3|11.81789303;RPN9B|0.184426119	2	58
Histidine metabolism	ath00340	0.247	0.66	ALDH2B4|3.50294365001	1	18
Other glycan degradation	ath00511	0.247	0.66	FXG1|2.423029373	1	18
Citrate cycle (TCA cycle)	ath00020	0.258	0.66	PDH2|2.24625878;At2g20420|3.25147237501	2	63
Fructose and mannose metabolism	ath00051	0.264	0.66	PMM|0.417564983001;At2g31390|2.40758228	2	64
Flavonoid biosynthesis	ath00941	0.282	0.68	CYP75B1|1	1	21
Isoquinoline alkaloid biosynthesis	ath00950	0.304	0.701	ASP3|2.470578585	1	23
Glycine, serine and threonine metabolism	ath00260	0.31	0.701	GDH2|2.04492835201;HPR|0.343201318	2	72
Lysine degradation	ath00310	0.336	0.714	ALDH2B4|3.50294365001	1	26
Sphingolipid metabolism	ath00600	0.336	0.714	AGAL3|1	1	26
Pyruvate metabolism	ath00620	0.379	0.754	ALDH2B4|3.50294365001;PDH2|2.24625878	2	84
Propanoate metabolism	ath00640	0.397	0.754	At2g20420|3.25147237501	1	32
Protein processing in endoplasmic reticulum	ath04141	0.424	0.754	MED37C|3.44689134901;HSP15.7|0.462808506999;HSP25.3|2.982350511;HSP18.1|0.441935111	4	212
Ubiquinone and other terpenoid-quinone biosynthesis	ath00130	0.425	0.754	At4g27270|0.292747474	1	35
alpha-Linolenic acid metabolism	ath00592	0.434	0.754	AOC2|0.317935063	1	36
Tropane, piperidine and pyridine alkaloid biosynthesis	ath00960	0.434	0.754	ASP3|2.470578585	1	36
Mismatch repair	ath03430	0.46	0.754	At4g28440|2.68565474099	1	39
Tyrosine metabolism	ath00350	0.468	0.754	ASP3|2.470578585	1	40
beta-Alanine metabolism	ath00410	0.468	0.754	ALDH2B4|3.50294365001	1	40
Fatty acid degradation	ath00071	0.477	0.754	ALDH2B4|3.50294365001	1	41
Phenylalanine metabolism	ath00360	0.485	0.754	ASP3|2.470578585	1	42
Nitrogen metabolism	ath00910	0.485	0.754	GLN1-1|0.470271148	1	42
Limonene and pinene degradation	ath00903	0.509	0.774	ALDH2B4|3.50294365001	1	45
Valine, leucine and isoleucine degradation	ath00280	0.532	0.785	ALDH2B4|3.50294365001	1	48
DNA replication	ath03030	0.546	0.785	At4g28440|2.68565474099	1	50
Glycolysis / Gluconeogenesis	ath00010	0.55	0.785	ALDH2B4|3.50294365001;PDH2|2.24625878	2	117
Basal transcription factors	ath03022	0.581	0.793	TAF6|3.41430948399	1	55
Homologous recombination	ath03440	0.588	0.793	At4g28440|2.68565474099	1	56
Phenylalanine, tyrosine and tryptophan biosynthesis	ath00400	0.594	0.793	ASP3|2.470578585	1	57
Pentose phosphate pathway	ath00030	0.601	0.793	EMB2024|6.35010745002	1	58
Phosphatidylinositol signaling system	ath04070	0.66	0.831	VTC4|0.272856523	1	68
Inositol phosphate metabolism	ath00562	0.66	0.831	VTC4|0.272856523	1	68
Nucleotide excision repair	ath03420	0.665	0.831	At4g28440|2.68565474099	1	69
2-Oxocarboxylic acid metabolism	ath01210	0.691	0.848	ASP3|2.470578585	1	74
Pentose and glucuronate interconversions	ath00040	0.723	0.873	ALDH2B4|3.50294365001	1	81
RNA transport	ath03013	0.748	0.886	ALY1|2.785875706;A2|2.70184049099	2	169
Biosynthesis of amino acids	ath01230	0.769	0.886	GLN1-1|0.470271148;At4g24830|3.314405433;ASP3|2.470578585	3	255
Glutathione metabolism	ath00480	0.772	0.886	GSTU19|0.406863454	1	93
Spliceosome	ath03040	0.809	0.891	MED37C|3.44689134901;ALY1|2.785875706	2	192
Cysteine and methionine metabolism	ath00270	0.832	0.891	ASP3|2.470578585	1	112
RNA degradation	ath03018	0.835	0.891	RH6|2.93805974999	1	113
mRNA surveillance pathway	ath03015	0.837	0.891	ALY1|2.785875706	1	114
Aminoacyl-tRNA biosynthesis	ath00970	0.84	0.891	OVA4|1	1	115
Endocytosis	ath04144	0.896	0.931	MED37C|3.44689134901	1	142
Ribosome	ath03010	0.931	0.931	RPS5A|0.496416308999;RPL10AA|0.477170967999;RPS12C|0.395133819999	3	363
Plant hormone signal transduction	ath04075	0.931	0.931	T16L1.210|2.214151636;T31B5_170|5.822184194	2	271
Plant-pathogen interaction	ath04626	0.931	0.931	T16L1.210|2.214151636	1	167
