# Supplementary material for: Integrated physiologic, proteomic, and metabolomic analyses of Malus halliana adaptation to saline–alkali stress
Source: Hortic Res. 2019 Aug 1;6:91. doi: 10.1038/s41438-019-0172-0 (PMC6804568; doi:10.1038/s41438-019-0172-0)
Supplement: Supplementary file 6 — Supplementary Table S5 [file 41438_2019_172_MOESM6_ESM.xlsx]

## Sheet: Supplementary Table S6
Supplementary Table S6 metabolite-related enzymes
ID	Uniprot	UNIPROT_URL
XYL2	F4J6T7	http://www.uniprot.org/uniprot/F4J6T7
CYP75B1	Q9SD85	http://www.uniprot.org/uniprot/Q9SD85
FLS1	Q96330	http://www.uniprot.org/uniprot/Q96330
RFS2	Q94A08	http://www.uniprot.org/uniprot/Q94A08
cwINV6	Q8W4S6	http://www.uniprot.org/uniprot/Q8W4S6
PPD	O23512	http://www.uniprot.org/uniprot/O23512
Q24JJ0	Q24JJ0	http://www.uniprot.org/uniprot/Q24JJ0
W8PUE7	W8PUE7	http://www.uniprot.org/uniprot/W8PUE7
TAA1	Q9S7N2	http://www.uniprot.org/uniprot/Q9S7N2
SPP2	Q9SJ66	http://www.uniprot.org/uniprot/Q9SJ66
AGAL3	Q8VXZ7	http://www.uniprot.org/uniprot/Q8VXZ7
OVA4	F4ISP6	http://www.uniprot.org/uniprot/F4ISP6
W8Q6L8	W8Q6L8	http://www.uniprot.org/uniprot/W8Q6L8
PAO	Q9FYC2	http://www.uniprot.org/uniprot/Q9FYC2
Q0WS13	Q0WS13	http://www.uniprot.org/uniprot/Q0WS13
CYP79B2	A0A1P8B560	http://www.uniprot.org/uniprot/A0A1P8B560
